# Supplementary material for: Association of Insulin Resistance with Vascular Ageing in a General Caucasian Population: An EVA Study
Source: J Clin Med. 2021 Dec 8;10(24):5748. doi: 10.3390/jcm10245748 (PMC8707603; doi:10.3390/jcm10245748)
Supplement: Supplementary file 1 [file jcm-10-05748-s001.zip]

Archive with 1 entries (1 files):
- jcm-1498522-supplementary.pdf
